# Supplementary material for: Efficacy and Safety of Nitrous Oxide (N2O) Inhalation Sedation Compared to Other Sedative Agents in Dental Procedures: A Systematic Review with Meta-Analysis
Source: Medicina (Kaunas). 2025 May 20;61(5):929. doi: 10.3390/medicina61050929 (PMC12113512; doi:10.3390/medicina61050929)
Supplement: Supplementary file 1 [file medicina-61-00929-s001.zip]

Archive with 1 entries (1 files):
- medicina-3624211-supplementary.xlsx
