# Supplementary material for: Efficacy and Safety of Nitrous Oxide (N2O) Inhalation Sedation Compared to Other Sedative Agents in Dental Procedures: A Systematic Review with Meta-Analysis
Source: Medicina (Kaunas). 2025 May 20;61(5):929. doi: 10.3390/medicina61050929 (PMC12113512; doi:10.3390/medicina61050929)
Supplement: Supplementary file 1 [file medicina-61-00929-s001.zip › medicina-3624211-supplementary.xlsx]

## Sheet: Foglio1
Year	Authors	Title	Reference	Reason of exclusion
1947	H. L. Harang	Nitrous oxide-sodium pentothal anesthesia for oral surgery	HARANG HL. Nitrous oxide-sodium pentothal anesthesia for oral surgery. Curr Res Anesth Analg. 1947;26(5):213-218.	Absence of comparator
1952	F. Eichenberger	Use of nitrous oxide in conservative dentistry	EICHENBERGER F. Uber die Anwendung des Lachgases in der konservierenden Zahnheilkunde [Use of nitrous oxide in conservative dentistry]. Odontologica. 1952;9(3):1-43.	Absence of comparator
1954	E. Fuchs	Patient-controlled central analgesia with nitrous oxide	FUCHS E. Die Selbststeuerung der Zentralen Analgesie (Z.A.) mit Stickoxydul durch den Patienten [Patient-controlled central analgesia with nitrous oxide]. Zahnarztl Welt. 1954;9(8):8/203-8/207.	Absence of comparator
1955	A. Davidovici	Nitrous oxide anesthesia	DAVIDOVICI A. A propos de l'anesthesie au protoxyde d'azote [Nitrous oxide anesthesia]. Inf Dent. 1955;37(20):920.	Absence of comparator
1966	K. R. Callahan, B. DeLeo and C. J. Spilka	The use of short-induction nitrous oxide and oxygen with penthrane; a new concept in pediatric oral surgical anesthesia	Callahan KR, DeLeo B, Spilka CJ. The use of short-induction nitrous oxide and oxygen with penthrane; a new concept in pediatric oral surgical anesthesia. Oral Surg Oral Med Oral Pathol. 1966;21(3):303-311. doi:10.1016/0030-4220(66)90062-4	Not N2O alone
1968	A. Ehrlich	Nitrous oxide analgesia	Ehrlich A. Nitrous oxide analgesia. Dent Assist (1931). 1968;37(2):22-23.	Absence of comparator
1969	M. J. Iasella	The use of nitrous oxide, oxygen, and trichlorethylene for outpatient pediatric dental anesthesia	Iasella MJ. The use of nitrous oxide, oxygen, and trichlorethylene for outpatient pediatric dental anesthesia. Oral Surg Oral Med Oral Pathol. 1969;27(2):169-176. doi:10.1016/0030-4220(69)90168-6	Absence of comparator
1971	F. M. Gaidoba and V. V. Frolenko	The use of narcatane anesthenia in ambulatory dentistry	Gaĭdoba FM, Frolenko VV. Primenenie narkotanovogo narkoza v ambulatornoĭ stomatologii [The use of narcatane anesthenia in ambulatory dentistry]. Stomatologiia (Mosk). 1971;50(4):76-77.	Absence of comparator
1974	G. Korkor and G. Tempel	Types of anesthesia for outpatient dental treatment	DTSCH.ZAHN MUND KIEFERHEILK., 62(2), pp. 140–147	Not N2O alone
1974	J. Hayden, Jr.	Inhalation and intravenous sedation: its advantage in general dental practice	Hayden J Jr. Inhalation and intravenous sedation: its advantage in general dental practice. J Ga Dent Assoc. 1974;47(4):14-17.	Not N2O alone
1975	D. N. O'Brien and K. C. Kim	An evaluation of ketamine, droperidol, and nitrous oxide in pedodontic outpatients	O'Brien DN, Kim KC. An evaluation of ketamine, droperidol, and nitrous oxide in pedodontic outpatients. ASDC J Dent Child. 1975;42(1):31-36.	Not N2O alone
1975	N. Trieger and J. Lasner	Enflurane ambulatory anesthesia: recovery compared to intravenous anesthesia	Trieger N, Lasner J. Enflurane ambulatory anesthesia: recovery compared to intravenous anesthesia. Anesth Prog. 1975;22(1):7-11.	Not N2O alone
1976	E. O. Evans and J. G. Bourne	Safety and economics in outpatient dental anaesthesia	Evans EO. Letter: Safety economics in outpatient dental anaesthesia. Anaesthesia. 1976;31(4):564-565. doi:10.1111/j.1365-2044.1976.tb12376.x	Absence of comparator
1976	G. D. Gale	Recovery from methohexitone, halothane and diazepam	Gale GD. Recovery from methohexitone, halothane and diazepam. Br J Anaesth. 1976;48(7):691-698. doi:10.1093/bja/48.7.691	Not N2O alone
1977	D. H. Edmunds	Sedation for conservative dentistry further studies on inhalation sedation with 25% nitrous oxide	Edmunds DH. Sedation for conservative dentistry further studies on inhalation sedation with 25% nitrous oxide. J Dent. 1977;5(3):245-251. doi:10.1016/0300-5712(77)90012-4	Absence of comparator
1977	M. Jaffe	Teaching parenteral forms of conscious sedation (with particular reference to i.v. sedation)	Jaffe M. Teaching parenteral forms of conscious sedation [with particular reference to I.V. sedation]. Anesth Prog. 1977;24(3):91-93.	Not N2O alone
1978	H. A. Beaver	Oxygen-nitrous sedative: utilization in dental care of children	Beaver HA. Sédatif oxygène-oxyde d'azote, utilisation en soins dentaires chez les enfants [Oxygen-nitrous sedative: utilization in dental care of children]. Pedod Fr. 1978;12:327-334.	Absence of comparator
1978	Y. Amamiya	Sedatives in dentistry	Amamiya Y. Shikai Tenbo. 1978;51(5):1138-1139.	Absence of comparator
1979	R. Carrel and W. H. Binns Jr	Nitrous oxide--does it need a disposal system?	Carrel R, Binns WH Jr. Nitrous oxide--does it need a disposal system?. Gen Dent. 1979;27(2):70-72.	Absence of comparator
1980	M. L. Manford and G. J. Roberts	Dental treatment in young handicapped patients. An assessment of relative analgesia as an alternative to general anaesthesia	Manford ML, Roberts GJ. Dental treatment in young handicapped patients. An assessment of relative analgesia as an alternative to general anaesthesia. Anaesthesia. 1980;35(12):1157-1168. doi:10.1111/j.1365-2044.1980.tb05072.x	Absence of comparator
1981	R. L. Moore Jr, R. Carrel and W. H. Binns Jr	A balanced oral sedation technique	Moore RL Jr, Carrel R, Binns WH Jr. A balanced oral sedation technique. ASDC J Dent Child. 1981;48(5):364-367.	Different comparator
1982	J. J. Buffat, C. Thonnier, A. Bourdais, Y. Diraison, C. Arbouet and J. P. Mayere	Anesthesia and dentistry	Buffat JJ, Thonnier C, Bourdais A, Diraison Y, Arbouet C, Mayere JP. Anesthésie et odonto-stomatologie [Anesthesia and dentistry]. Actual Odontostomatol (Paris). 1982;36(139):303-313.	Not N2O alone
1983	D. H. Edmunds and M. Rosen	Inhalation sedation	Edmunds DH, Rosen M. Inhalation sedation. Dent Update. 1983;10(8):469-475.	Absence of comparator
1984	J. A. Giovannitti	Nitrous oxide and oral premedication	Giovannitti JA. Nitrous oxide and oral premedication. Anesth Prog. 1984;31(2):56-63.	Different comparator
1984	J. W. Dundee, N. J. Halliday, K. W. Harper and R. N. Brogden	Midazolam. A review of its pharmacological properties and therapeutic use	Dundee JW, Halliday NJ, Harper KW, Brogden RN. Midazolam. A review of its pharmacological properties and therapeutic use. Drugs. 1984;28(6):519-543. doi:10.2165/00003495-198428060-00002	Review
1984	M. R. Tucker, J. R. Hann and C. L. Phillips	Subanesthetic doses of ketamine, diazepam, and nitrous oxide for adult outpatient sedation	Tucker MR, Hann JR, Phillips CL. Subanesthetic doses of ketamine, diazepam, and nitrous oxide for adult outpatient sedation. J Oral Maxillofac Surg. 1984;42(10):668-672. doi:10.1016/0278-2391(84)90210-6	Not N2O alone
1985	Consensus conference	Anesthesia and sedation in the dental office	JAMA, 254(8), pp. 1073–1076	Absence of comparator
1985	L. Baldinelli and S. Zucchini	[Anxious and phobic patients treated with conscious sedation technics]	Baldinelli L, Zucchini S. Paziente ansiosa e fobica trattata con tecniche di sedazione cosciente [Anxious and phobic patients treated with conscious sedation technics]. G Anest Stomatol. 1985;14(4):29-30.	Absence of comparator
1986	E. H. Moody, Jr., A. P. Mourino and R. L. Campbell	The therapeutic effectiveness of nitrous oxide and chloral hydrate administered orally, rectally, and combined with hydroxyzine for pediatric dentistry	Moody EH Jr, Mourino AP, Campbell RL. The therapeutic effectiveness of nitrous oxide and chloral hydrate administered orally, rectally, and combined with hydroxyzine for pediatric dentistry. ASDC J Dent Child. 1986;53(6):425-429.	different comparator
1986	R. L. Campbell	Prevention of complications associated with intravenous sedation and general anesthesia	Campbell RL. Prevention of complications associated with intravenous sedation and general anesthesia. J Oral Maxillofac Surg. 1986;44(4):289-301. doi:10.1016/0278-2391(86)90080-7	Absence of comparator
1987	P. A. Moore	Nitrous oxide-chloral hydrate pediatric sedation	Moore PA. Nitrous oxide-chloral hydrate pediatric sedation. Anesth Prog. 1987;34(3):103.	different comparator
1988	M. A. Gillman	'Inhalation sedation with isoflurane: an alternative to nitrous oxide sedation in dentistry'	Gillman MA. 'Inhalation sedation with isoflurane: an alternative to nitrous oxide sedation in dentistry'. Br Dent J. 1988;164(7):204. doi:10.1038/sj.bdj.4806402	Letter
1988	P. Fleming, P. O. Walker and J. R. Priest	Bleomycin therapy: a contraindication to the use of nitrous oxide-oxygen psychosedation in the dental office	Fleming P, Walker PO, Priest JR. Bleomycin therapy: a contraindication to the use of nitrous oxide-oxygen psychosedation in the dental office. Pediatr Dent. 1988;10(4):345-346.	Absence of comparator
1988	R. A. Dionne and H. C. Gift	Drugs used for parenteral sedation in dental practice	Dionne RA, Gift HC. Drugs used for parenteral sedation in dental practice. Anesth Prog. 1988;35(5):199-205.	Not N2O alone
1989	J. P. Conry, R. J. Feigal and T. E. Beniak	Assessment of recovery from nitrous oxide-oxygen sedation using neuropsychometry	Conry JP, Feigal RJ, Beniak TE. Assessment of recovery from nitrous oxide-oxygen sedation using neuropsychometry. Anesth Prog. 1989;36(1):15-20.	Absence of comparator
1989	M. Houpt	Report of project USAP: the use of sedative agents in pediatric dentistry	Houpt M. Report of project USAP: the use of sedative agents in pediatric dentistry. ASDC J Dent Child. 1989;56(4):302-309.	Different comparator
1989	S. F. Malamed, C. L. Quinn and H. G. Hatch	Pediatric sedation with intramuscular and intravenous midazolam	Malamed SF, Quinn CL, Hatch HG. Pediatric sedation with intramuscular and intravenous midazolam. Anesth Prog. 1989;36(4-5):155-157.	Not N2O alone
1990		'The use of nitrous oxide-oxygen inhalation sedation with local anaesthesia as an alternative to general anaesthesia for dental extractions in children'	'The use of nitrous oxide-oxygen inhalation sedation with local anaesthesia as an alternative to general anaesthesia for dental extractions in children'. Br Dent J. 1990;168(12):467-468. doi:10.1038/sj.bdj.4807240	Absence of comparator
1990	E. Anitua, F. Gascón and J. Gil	[Sedation and analgesia with nitrous oxide]	Anitua E, Gascón F, Gil J. Sedación y analgesia con óxido nitroso [Sedation and analgesia with nitrous oxide]. Av Odontoestomatol. 1990;6(9):561-565.	Not N2O alone
1990	G. Damia, A. Caprioglio and A. Falconi	[Pedodontic sedation as an alternative to general anesthesia in "intractable" children]	Damia G, Caprioglio A, Falconi A. La sedazione pedodontica quale alternativa all'anestesia generale nel bambino "intrattabile" [Pedodontic sedation as an alternative to general anesthesia in "intractable" children]. Riv Ital Odontoiatr Infant. 1990;1(1):39-42.	Absence of comparator
1990	P. A. Moore, R. M. Peskin and C. J. Pierce	Pharmacologic desensitization for dental phobias: clinical observations	Moore PA, Peskin RM, Pierce CJ. Pharmacologic desensitization for dental phobias: clinical observations. Anesth Prog. 1990;37(6):308-311.	Different comparator
1992	D. Enneking, P. Milgrom, P. Weinstein and T. Getz	Treatment outcomes for specific subtypes of dental fear: preliminary clinical findings	Enneking D, Milgrom P, Weinstein P, Getz T. Treatment outcomes for specific subtypes of dental fear: preliminary clinical findings. Spec Care Dentist. 1992;12(5):214-218. doi:10.1111/j.1754-4505.1992.tb00451.x	Not N2O alone
1993	E. Kaufman, K. M. Hargreaves and R. A. Dionne	Comparison of oral triazolam and nitrous oxide with placebo and intravenous diazepam for outpatient premedication	Kaufman E, Hargreaves KM, Dionne RA. Comparison of oral triazolam and nitrous oxide with placebo and intravenous diazepam for outpatient premedication. Oral Surg Oral Med Oral Pathol. 1993;75(2):156-164. doi:10.1016/0030-4220(93)90086-j	Not N2O alone
1993	K. L. Haney, A. G. McWhorter and N. S. Seale	An assessment of the success of meperidine and promethazine sedation in medically compromised children	Haney KL, McWhorter AG, Seale NS. An assessment of the success of meperidine and promethazine sedation in medically compromised children. ASDC J Dent Child. 1993;60(4-5):288-294.	not N2O alone
1993	S. E. File, E. M. Goodall, E. J. Fluck, F. L. Sanders, A. Murray, A. M. Skelly and E. M. Joyce	Contrasting effects of midazolam and nitrous oxide on memory and cognitive bias in dentally phobic patients	Human Psychopharmacology: Clinical and Experimental, 8(3), pp. 195–202	Absence of comparator
1994	J. Bertens, L. Abraham-Inpijn and P. J. Meuwissen	[Midazolam sedation in the general dental practice]	Bertens J, Abraham-Inpijn L, Meuwissen PJ. Sedatie met midazolam in de algemene tandartspraktijk [Midazolam sedation in the general dental practice]. Ned Tijdschr Tandheelkd. 1994;101(3):86-89.	Not N2O alone
1994	K. Hyun, S. Sumitomo, N. Murase, Y. Takai, R. Naito, A. Kamegai, S. Kurenuma, K. Nagahara, T. Tanabe and N. Kanematsu	Clinical study of sevoflurane-nitrous oxide-oxygen anesthesia for oral surgery	Journal of Japanese Dental Society of Anesthesiology, 22(1), pp. 85–93	Absence of comparator
1995	E. Kaufman and J. T. Jastak	Sedation for outpatient dental procedures	Kaufman E, Jastak JT. Sedation for outpatient dental procedures. Compend Contin Educ Dent. 1995;16(5):462-480.	Review
1995	H. L. Needleman, A. Joshi and D. G. Griffith	Conscious sedation of pediatric dental patients using chloral hydrate, hydroxyzine, and nitrous oxide--a retrospective study of 382 sedations	Needleman HL, Joshi A, Griffith DG. Conscious sedation of pediatric dental patients using chloral hydrate, hydroxyzine, and nitrous oxide--a retrospective study of 382 sedations. Pediatr Dent. 1995;17(7):424-431.	different comparator
1996	M. I. Houpt, A. Kupietzky, N. S. Tofsky and S. R. Koenigsberg	Effects of nitrous oxide on diazepam sedation of young children	Houpt MI, Kupietzky A, Tofsky NS, Koenigsberg SR. Effects of nitrous oxide on diazepam sedation of young children. Pediatr Dent. 1996;18(3):236-241.	Not N2O alone
1996	R. J. Henry, J. VaiKuntam and D. J. Jones	The influence of midazolam and nitrous oxide on respiratory depression in laboratory rats	Henry RJ, VaiKuntam J, Jones DJ. The influence of midazolam and nitrous oxide on respiratory depression in laboratory rats. Pediatr Dent. 1996;18(4):281-286.	Not N2O alone
1996	S. Wilson	A survey of the American Academy of Pediatric Dentistry membership: nitrous oxide and sedation	Wilson S. A survey of the American Academy of Pediatric Dentistry membership: nitrous oxide and sedation. Pediatr Dent. 1996;18(4):287-293.	Different comparator
1998	S. Wilson, A. Matusak, P. S. Casamassimo and P. Larsen	The effects of nitrous oxide on pediatric dental patients sedated with chloral hydrate and hydroxyzine	Wilson S, Matusak A, Casamassimo PS, Larsen P. The effects of nitrous oxide on pediatric dental patients sedated with chloral hydrate and hydroxyzine. Pediatr Dent. 1998;20(4):253-258.	Different comparator
1998	Y. Sun, D. Qi and B. Zhang	[Inhalation sedation with nitrous oxide in dental extraction]	Sun Y, Qi D, Zhang B. Zhonghua Kou Qiang Yi Xue Za Zhi. 1998;33(1):24-26.	Not in English
1999	J. A. Yagiela	Office-based anesthesia in dentistry. Past, present, and future trends	Yagiela JA. Office-based anesthesia in dentistry. Past, present, and future trends. Dent Clin North Am. 1999;43(2):201-v.	Different comparator
1999	J. M. Thompson, N. Neave, M. C. Moss, A. B. Scholey, K. Wesnes and N. M. Girdler	Cognitive properties of sedation agents: comparison of the effects of nitrous oxide and midazolam on memory and mood	Thompson JM, Neave N, Moss MC, Scholey AB, Wesnes K, Girdler NM. Cognitive properties of sedation agents: comparison of the effects of nitrous oxide and midazolam on memory and mood. Br Dent J. 1999;187(10):557-562. doi:10.1038/sj.bdj.4800330	Different comparator
1999	S. Siiba, O. Nakanishi, T. Ishikawa, T. Hirakawa, H. Kawahara and Y. Imamura	Increase in the threshold of pain and touch sensation in the human face with clonidine plus 30% nitrous oxide	Siiba S, Nakanishi O, Ishikawa T, Hirakawa T, Kawahara H, Imamura Y. Increase in the threshold of pain and touch sensation in the human face with clonidine plus 30% nitrous oxide. Oral Surg Oral Med Oral Pathol Oral Radiol Endod. 1999;87(3):294-298. doi:10.1016/s1079-2104(99)70211-8	Not N2O alone
2000	A. R. Milnes, G. Maupomé and J. Cannon	Intravenous sedation in pediatric dentistry using midazolam, nalbuphine and droperidol	Milnes AR, Maupomé G, Cannon J. Intravenous sedation in pediatric dentistry using midazolam, nalbuphine and droperidol. Pediatr Dent. 2000;22(2):113-119.	Different comparator
2000	E. M. Ghezzi, E. M. Chávez and J. A. Ship	General anesthesia protocol for the dental patient: emphasis for older adults	Ghezzi EM, Chávez EM, Ship JA. General anesthesia protocol for the dental patient: emphasis for older adults. Spec Care Dentist. 2000;20(3):81-92. doi:10.1111/j.1754-4505.2000.tb00011.x	Review
2000	S. Oka, M. Takahashi, A. Tajima, N. Kyoda and T. Misaki	A study of intravenous sedation with propofol: Comparison of propofol alone with concomitant use of inhalation sedation	Journal of Japanese Dental Society of Anesthesiology, 28(1), pp. 70–75	Not N2O alone
2001	A. Wraith	Sedation in the 21st century. Dental Sedation Teachers Group Symposium, Cardiff 2001	Wraith A. Sedation in the 21st century. Dental Sedation Teachers Group Symposium, Cardiff 2001. SAAD Dig. 2001;18(2):11-15.	Different comparator
2001	G. Y. Lahoud, P. A. Averley and M. R. Hanlon	Sevoflurane inhalation conscious sedation for children having dental treatment	Lahoud GY, Averley PA, Hanlon MR. Sevoflurane inhalation conscious sedation for children having dental treatment. Anaesthesia. 2001;56(5):476-480. doi:10.1046/j.1365-2044.2001.01524-7.x	Not N2O alone
2002	D. L. Hall, J. Weaver, S. Ganzberg, R. Rashid and S. Wilson	Bispectral EEG index monitoring of high-dose nitrous oxide and low-dose sevoflurane sedation	Hall DL, Weaver J, Ganzberg S, Rashid R, Wilson S. Bispectral EEG index monitoring of high-dose nitrous oxide and low-dose sevoflurane sedation. Anesth Prog. 2002;49(2):56-62.	Different comparator
2002	G. Klingberg	Pharmacological approach to the management of dental anxiety in children--comments from a Scandinavian point of view	Klingberg G. Pharmacological approach to the management of dental anxiety in children--comments from a Scandinavian point of view. Int J Paediatr Dent. 2002;12(5):357-358. doi:10.1046/j.1365-263x.2002.00387.x	Review
2002	H. Eid	Conscious sedation in the 21st century	Eid H. Conscious sedation in the 21st century. J Clin Pediatr Dent. 2002;26(2):179-180. doi:10.17796/jcpd.26.2.bm427128832m1532	Different comparator
2002	M. O. Folayan, A. Faponle and A. Lamikanra	Seminars on controversial issues. A review of the pharmacological approach to the management of dental anxiety in children	Folayan MO, Faponle A, Lamikanra A. Seminars on controversial issues. A review of the pharmacological approach to the management of dental anxiety in children. Int J Paediatr Dent. 2002;12(5):347-354. doi:10.1046/j.1365-263x.2002.03812.x	Review
2003	E. M. D'Eramo, S. J. Bookless and J. B. Howard	Adverse events with outpatient anesthesia in Massachusetts	D'eramo EM, Bookless SJ, Howard JB. Adverse events with outpatient anesthesia in Massachusetts. J Oral Maxillofac Surg. 2003;61(7):793-800. doi:10.1016/s0278-2391(03)00238-6	Absence of comparator
2003	G. Lyratzopoulos and K. M. Blain	Inhalation sedation with nitrous oxide as an alternative to dental general anaesthesia for children	Lyratzopoulos G, Blain KM. Inhalation sedation with nitrous oxide as an alternative to dental general anaesthesia for children. J Public Health Med. 2003;25(4):303-312. doi:10.1093/pubmed/fdg068	Review
2003	R. L. Finder	The art and science of office-based anesthesia in dentistry: A 150-year history	Finder RL. The art and science of office-based anesthesia in dentistry: a 150-year history. Int Anesthesiol Clin. 2003;41(3):1-12. doi:10.1097/00004311-200341030-00003	Absence of comparator
2004	M. A. Gillman	Most effective method in routine conscious sedation for ambulatory patients	Gillman MA. Most effective method in routine conscious sedation for ambulatory patients. SADJ. 2004;59(9):364-366.	Absence of comparator
2004	P. A. Averley, I. Lane, J. Sykes, N. M. Girdler, N. Steen and S. Bond	An RCT pilot study to test the effects of intravenous midazolam as a conscious sedation technique for anxious children requiring dental treatment - An alternative to general anaesthesia	Averley PA, Lane I, Sykes J, Girdler NM, Steen N, Bond S. An RCT pilot study to test the effects of intravenous midazolam as a conscious sedation technique for anxious children requiring dental treatment--an alternative to general anaesthesia. Br Dent J. 2004;197(9):553-549. doi:10.1038/sj.bdj.4811808	Not N2O alone
2005	D. A. Gries, G. A. Condouris, Z. Shey and M. Houpt	Anxiolytic-like action in mice treated with nitrous oxide and oral triazolam or diazepam	Gries DA, Condouris GA, Shey Z, Houpt M. Anxiolytic-like action in mice treated with nitrous oxide and oral triazolam or diazepam. Life Sci. 2005;76(15):1667-1674. doi:10.1016/j.lfs.2004.07.028	Not N2O alone
2005	J. J. Eaton, D. J. McTigue, H. W. Fields, Jr. and M. Beck	Attitudes of contemporary parents toward behavior management techniques used in pediatric dentistry	Eaton JJ, McTigue DJ, Fields HW Jr, Beck M. Attitudes of contemporary parents toward behavior management techniques used in pediatric dentistry. Pediatr Dent. 2005;27(2):107-113.	Survey
2005	T. Pisalchaiyong, C. Trairatvorakul, J. Jirakijja and W. Yuktarnonda	Comparison of the effectiveness of oral diazepam and midazolam for the sedation of autistic patients during dental treatment	Pisalchaiyong T, Trairatvorakul C, Jirakijja J, Yuktarnonda W. Comparison of the effectiveness of oral diazepam and midazolam for the sedation of autistic patients during dental treatment. Pediatr Dent. 2005;27(3):198-206.	Different comparator
2005	T. T. Coyle, J. F. Helfrick, M. L. Gonzalez, R. V. Andresen and D. H. Perrott	Office-based ambulatory anesthesia: Factors that influence patient satisfaction or dissatisfaction with deep sedation/general anesthesia	Coyle TT, Helfrick JF, Gonzalez ML, Andresen RV, Perrott DH. Office-based ambulatory anesthesia: Factors that influence patient satisfaction or dissatisfaction with deep sedation/general anesthesia. J Oral Maxillofac Surg. 2005;63(2):163-172. doi:10.1016/j.joms.2004.10.003	Absence of comparator
2006	A. Chrysikopoulou, P. Matheson, M. Milles, Z. Shey and M. Houpt	Effectiveness of two nitrous oxide scavenging nasal hoods during routine pediatric dental treatment	Chrysikopoulou A, Matheson P, Milles M, Shey Z, Houpt M. Effectiveness of two nitrous oxide scavenging nasal hoods during routine pediatric dental treatment. Pediatr Dent. 2006;28(3):242-247.	Absence of comparator
2006	P. A. Moore, H. S. Nahouraii, J. G. Zovko and S. R. Wisniewski	Dental therapeutic practice patterns in the U.S. I. Anesthesia and sedation	Moore PA, Nahouraii HS, Zovko JG, Wisniewski SR. Dental therapeutic practice patterns in the U.S. I. Anesthesia and sedation. Gen Dent. 2006;54(2):92-98.	case report
2007	G. Zanette, N. Robb, E. Facco, L. Zanette and G. Manani	Sedation in dentistry: Current sedation practice in Italy [1]	European Journal of Anaesthesiology, 24(2), pp. 198–200	Absence of comparator
2007	M. Faytrouny, Z. Okte and Z. Kucukyavuz	Comparison of two different dosages of hydroxyzine for sedation in the paediatric dental patient	Faytrouny M, Okte Z, Kucukyavuz Z. Comparison of two different dosages of hydroxyzine for sedation in the paediatric dental patient [published correction appears in Int J Paediatr Dent. 2007 Nov-Dec;29(6):456]. Int J Paediatr Dent. 2007;17(5):378-382. doi:10.1111/j.1365-263X.2007.00844.x	Not N2O alone
2008	D. E. Becker and M. Rosenberg	Nitrous oxide and the inhalation anesthetics	Becker DE, Rosenberg M. Nitrous oxide and the inhalation anesthetics. Anesth Prog. 2008;55(4):124-132. doi:10.2344/0003-3006-55.4.124	Not N2O alone
2009	A. Kilborn, N. Suresh and P. Averley	A prospective audit to investigate the level of consciousness of children requiring conscious sedation using an 'alternative technique'	Kilborn A, Suresh N, Averley P. A prospective audit to investigate the level of consciousness of children requiring conscious sedation using an 'alternative technique'. SAAD Dig. 2009;25:15-21.	not N2O alone
2010	M. Wood	The safety and efficacy of intranasal midazolam sedation combined with inhalation sedation with nitrous oxide and oxygen in paediatric dental patients as an alternative to general anaesthesia	Wood M. The safety and efficacy of intranasal midazolam sedation combined with inhalation sedation with nitrous oxide and oxygen in paediatric dental patients as an alternative to general anaesthesia. SAAD Dig. 2010;26:12-22.	Not N2O alone
2012	A. Daher, R. P. Hanna, L. R. Costa and C. R. Leles	Practices and opinions on nitrous oxide/oxygen sedation from dentists licensed to perform relative analgesia in Brazil	Daher A, Hanna RP, Costa LR, Leles CR. Practices and opinions on nitrous oxide/oxygen sedation from dentists licensed to perform relative analgesia in Brazil. BMC Oral Health. 2012;12:21. Published 2012 Jul 18. doi:10.1186/1472-6831-12-21	Survey
2012	C. Curl and C. Boyle	Sedation for patients with movement disorders	Curl C, Boyle C. Sedation for patients with movement disorders. Dent Update. 2012;39(1):45-48. doi:10.12968/denu.2012.39.1.45	Not N2O alone
2012	E. Davidovich, S. Naser, J. Shapira and D. Ram	Premedication intake behavior--does it predict behavior during dental treatment?	Davidovich E, Naser S, Shapira J, Ram D. Premedication intake behavior--does it predict behavior during dental treatment?. J Clin Pediatr Dent. 2012;36(4):389-392. doi:10.17796/jcpd.36.4.b43381j014772q00	Absence of comparator
2012	O. E. Ogle and M. B. Hertz	Anxiety Control in the Dental Patient	Ogle OE, Hertz MB. Anxiety control in the dental patient. Dent Clin North Am. 2012;56(1):1-vii. doi:10.1016/j.cden.2011.06.001	Absence of comparator
2013	E. Kim, C. H. Kim, H. K. Kim, J. Y. Kwon, D. W. Lee and H. Y. Kim	Effect of nitrous oxide inhalation on pain after propofol and rocuronium injection	Kim E, Kim CH, Kim HK, Kwon JY, Lee DW, Kim HY. Effect of nitrous oxide inhalation on pain after propofol and rocuronium injection. J Anesth. 2013;27(6):868-873. doi:10.1007/s00540-013-1655-z	Not N2O alone
2013	S. O. Kim, Y. J. Kim, H. K. Hyun, Y. S. Koo and T. J. Shin	Deep sedation with sevoflurane inhalation via a nasal hood for brief dental procedures in pediatric patients	Kim SO, Kim YJ, Hyun HK, Koo YS, Shin TJ. Deep sedation with sevoflurane inhalation via a nasal hood for brief dental procedures in pediatric patients. Pediatr Emerg Care. 2013;29(8):926-928. doi:10.1097/PEC.0b013e31829ec4e9	Different comparator
2014	C. Yokoe, H. Hanamoto, A. Boku, M. Sugimura, Y. Morimoto, C. Kudo and H. Niwa	The effect of nitrous oxide inhalation on the hypotensive response to propofol: a randomized controlled trial	Yokoe C, Hanamoto H, Boku A, et al. The effect of nitrous oxide inhalation on the hypotensive response to propofol: a randomized controlled trial. Oral Surg Oral Med Oral Pathol Oral Radiol. 2014;118(2):166-173. doi:10.1016/j.oooo.2013.03.020	Not N2O alone
2014	L. McCormack, J. W. Chen, L. Trapp and A. Job	A comparison of sedation-related events for two multiagent oral sedation regimens in pediatric dental patients	McCormack L, Chen JW, Trapp L, Job A. A comparison of sedation-related events for two multiagent oral sedation regimens in pediatric dental patients. Pediatr Dent. 2014;36(4):302-308.	Different comparator
2014	M. Ashkenazi and A. Baniel	Success rate of IR midazolam sedation in combination with C-CLAD in pediatric dental patients-a prospective observational study	Ashkenazi M, Baniel A. Success rate of IR midazolam sedation in combination with C-CLAD in pediatric dental patients-a prospective observational study. PeerJ. 2014;2:e254. Published 2014 Mar 6. doi:10.7717/peerj.254	Not N2O alone
2015	C. Heard, M. Harutunians, J. Houck, P. Joshi, K. Johnson and J. Lerman	Propofol anesthesia for children undergoing magnetic resonance imaging: A comparison with isoflurane, nitrous oxide, and a laryngeal mask airway	Heard C, Harutunians M, Houck J, Joshi P, Johnson K, Lerman J. Propofol anesthesia for children undergoing magnetic resonance imaging: a comparison with isoflurane, nitrous oxide, and a laryngeal mask airway. Anesth Analg. 2015;120(1):157-164. doi:10.1213/ANE.0000000000000504	Not N2O alone
2015	C. Yokoe, H. Hanamoto, M. Sugimura, Y. Morimoto, C. Kudo and H. Niwa	A prospective, randomized controlled trial of conscious sedation using propofol combined with inhaled nitrous oxide for dental treatment	Yokoe C, Hanamoto H, Sugimura M, Morimoto Y, Kudo C, Niwa H. A prospective, randomized controlled trial of conscious sedation using propofol combined with inhaled nitrous oxide for dental treatment. J Oral Maxillofac Surg. 2015;73(3):402-409. doi:10.1016/j.joms.2014.09.014	Not N2O alone
2015	I. E. Musani and N. V. Chandan	A comparison of the sedative effect of oral versus nasal midazolam combined with nitrous oxide in uncooperative children	Musani IE, Chandan NV. A comparison of the sedative effect of oral versus nasal midazolam combined with nitrous oxide in uncooperative children. Eur Arch Paediatr Dent. 2015;16(5):417-424. doi:10.1007/s40368-015-0187-7	Not N2O alone
2015	K. Baek	Considerations for submucosal midazolam administration in combination with oral and inhaled medications for sedation of pediatric dental patients	Baek K. Considerations for submucosal midazolam administration in combination with oral and inhaled medications for sedation of pediatric dental patients. J Dent Anesth Pain Med. 2015;15(2):47-52. doi:10.17245/jdapm.2015.15.2.47	Absence of comparator
2015	S. J. Lee and K. Baek	A retrospective study of deep sedation with concomitant administration of sedative agents in children undergoing surgical removal of a mesiodens	Lee SJ, Baek K. A retrospective study of deep sedation with concomitant administration of sedative agents in children undergoing surgical removal of a mesiodens. J Dent Anesth Pain Med. 2015;15(4):213-220. doi:10.17245/jdapm.2015.15.4.213	Review
2016	A. Galeotti, A. Garret Bernardin, V. D'Antò, G. F. Ferrazzano, T. Gentile, V. Viarani, G. Cassabgi and T. Cantile	Inhalation Conscious Sedation with Nitrous Oxide and Oxygen as Alternative to General Anesthesia in Precooperative, Fearful, and Disabled Pediatric Dental Patients: A Large Survey on 688 Working Sessions	Galeotti A, Garret Bernardin A, D'Antò V, et al. Inhalation Conscious Sedation with Nitrous Oxide and Oxygen as Alternative to General Anesthesia in Precooperative, Fearful, and Disabled Pediatric Dental Patients: A Large Survey on 688 Working Sessions. Biomed Res Int. 2016;2016:7289310. doi:10.1155/2016/7289310	Absence of comparator
2017	D. N. Vranic	Sedation in dental office	Acta Clinica Croatica, 55(2), pp. 259–264	Absence of comparator
2017	K. K. Carney	Whipped Cream, Fast Cars and Dentistry	Carney KK. Whipped Cream, Fast Cars and Dentistry. J Calif Dent Assoc. 2017;45(4):165-166.	Absence of comparator
2017	S. C. Chang and G. S. Bause	Precarious Distraction and Carious Extraction: Nitrous Oxide during the "Second World Billiards Tournament"	Chang SC, Bause GS. Precarious Distraction and Carious Extraction: Nitrous Oxide during the "Second World Billiards Tournament". J Anesth Hist. 2017;3(4):140-141. doi:10.1016/j.janh.2017.09.004	Absence of comparator
2018	M. L. Edwards and G. S. Bause	From Dental to Mental Institutions: A Quadruple Threat of Nitrous-Oxide Administration Before and During Mental Asylum Admission	Edwards ML, Bause GS. From Dental to Mental Institutions: A Quadruple Threat of Nitrous-Oxide Administration Before and During Mental Asylum Admission. J Anesth Hist. 2018;4(4):237-239. doi:10.1016/j.janh.2018.07.006	Absence of comparator
2018	P. Chompu-Inwai, S. Simprasert, P. Chuveera, A. Nirunsittirat, T. Sastraruji and T. Srisuwan	Effect of Nitrous Oxide on Pulpal Anesthesia: A Preliminary Study	Chompu-Inwai P, Simprasert S, Chuveera P, Nirunsittirat A, Sastraruji T, Srisuwan T. Effect of Nitrous Oxide on Pulpal Anesthesia: A Preliminary Study. Anesth Prog. 2018;65(3):156-161. doi:10.2344/anpr-65-02-08	Not N2O alone
2018	S. Arcari and M. Moscati	Nitrous oxide analgesic effect on children receiving restorative treatment on primary molars	Arcari S, Moscati M. Nitrous oxide analgesic effect on children receiving restorative treatment on primary molars. Eur J Paediatr Dent. 2018;19(3):205-212. doi:10.23804/ejpd.2018.19.03.7	Not N2O alone
2018	S. Mozafar, M. Bargrizan, M. V. Golpayegani, S. Shayeghi and R. Ahmadi	Comparison of nitrous oxide/midazolam and nitrous oxide/promethazine for pediatric dental sedation: A randomized, cross-over, clinical trial	Mozafar S, Bargrizan M, Golpayegani MV, Shayeghi S, Ahmadi R. Comparison of nitrous oxide/midazolam and nitrous oxide/promethazine for pediatric dental sedation: A randomized, cross-over, clinical trial. Dent Res J (Isfahan). 2018;15(6):411-419.	Not N2O alone
2019	L. Ma, J. Zhang, X. Y. Hou, Q. Jing and K. Wan	[Effectiveness and Safety of Oral Midazolam Combined Nitrous Oxide Sedation in Treating Children with Dental Fear]	Ma L, Zhang J, Hou XY, Jing Q, Wan K. Zhongguo Yi Xue Ke Xue Yuan Xue Bao. 2019;41(1):106-110. doi:10.3881/j.issn.1000-503X.10391	Not N2O alone
2019	P. D. Gupta, P. Mahajan, P. Monga, D. Thaman, V. I. S. Khinda and A. Gupta	Evaluation of the efficacy of nitrous oxide inhalation sedation on anxiety and pain levels of patients undergoing endodontic treatment in a vital tooth: A prospective randomized controlled trial	Gupta PD, Mahajan P, Monga P, Thaman D, Khinda VIS, Gupta A. Evaluation of the efficacy of nitrous oxide inhalation sedation on anxiety and pain levels of patients undergoing endodontic treatment in a vital tooth: A prospective randomized controlled trial. J Conserv Dent. 2019;22(4):356-361. doi:10.4103/JCD.JCD_332_18	Absence of comparator
2020	F. Mangione, F. Bdeoui, A. Monnier-Da Costa and E. Dursun	Autistic patients: a retrospective study on their dental needs and the behavioural approach	Mangione F, Bdeoui F, Monnier-Da Costa A, Dursun E. Autistic patients: a retrospective study on their dental needs and the behavioural approach. Clin Oral Investig. 2020;24(5):1677-1685. doi:10.1007/s00784-019-03023-7	Different comparator
2020	R. Brignardello-Petersen	There seems to be similar control of anxiety with diazepam, midazolam, and nitrous oxide in patients undergoing surgical maxillary third-molar extraction	Brignardello-Petersen R. There seems to be similar control of anxiety with diazepam, midazolam, and nitrous oxide in patients undergoing surgical maxillary third-molar extraction. J Am Dent Assoc. 2020;151(1):e8. doi:10.1016/j.adaj.2019.08.003	Review
2020	W. H. Chien, M. C. Huang and L. Y. Chen	Psychiatric and Other Medical Manifestations of Nitrous Oxide Abuse: Implications From Case Series	Chien WH, Huang MC, Chen LY. Psychiatric and Other Medical Manifestations of Nitrous Oxide Abuse: Implications From Case Series. J Clin Psychopharmacol. 2020;40(1):80-83. doi:10.1097/JCP.0000000000001151	Absence of comparator
2021	F. Guinot, M. Virolés, C. Lluch, A. L. Costa and A. Veloso	Spanish and Portuguese Parental Acceptance of Behavior Management Techniques in Pediatric Dentistry	Guinot F, Virolés M, Lluch C, Costa AL, Veloso A. Spanish and Portuguese Parental Acceptance of Behavior Management Techniques in Pediatric Dentistry. J Clin Pediatr Dent. 2021;45(4):247-252. doi:10.17796/1053-4625-45.4.5	Different comparator
2021	J. H. Unkel, C. Cruise, A. Rice, J. Macdonald, E. J. Berry, J. Reinhartz and D. Reinhartz	A Retrospective Evaluation of the Safety Profile of Dexmedetomidine and Nitrous Oxide for Pediatric Dental Sedation	Unkel JH, Cruise C, Rice A, et al. A Retrospective Evaluation of the Safety Profile of Dexmedetomidine and Nitrous Oxide for Pediatric Dental Sedation. Pediatr Dent. 2021;43(2):129-132.	Not N2O alone
2021	L. Al Zoubi, J. Schmoeckel, M. Mustafa Ali and C. H. Splieth	Parental acceptance of advanced behaviour management techniques in paediatric dentistry in families with different cultural background	Al Zoubi L, Schmoeckel J, Mustafa Ali M, Splieth CH. Parental acceptance of advanced behaviour management techniques in paediatric dentistry in families with different cultural background. Eur Arch Paediatr Dent. 2021;22(4):707-713. doi:10.1007/s40368-021-00607-4	Absence of comparator
2022	N. Ann Preethy and S. Somasundaram	Safety and physiologic effects of intranasal midazolam and nitrous oxide inhalation based sedation in children visiting Saveetha Dental College and Hospitals, India	Ann Preethy N, Somasundaram S. Safety and physiologic effects of intranasal midazolam and nitrous oxide inhalation based sedation in children visiting Saveetha Dental College and Hospitals, India. Bioinformation. 2022;18(1):26-35. Published 2022 Jan 31. doi:10.6026/97320630018026	Different comparator
2022	N. Askarizadeh, F. Dehghan, Y. Rezvani, L. Eftekhar, S. M. Mireskandari and M. Naghibi	Effect of intranasal midazolam with/without inhalation sedation (N2O/O2) in 3‒6-year-old uncooperative dental patients	Koomesh:Vol. 24, issue 5; e154105	different comparator
2023	Ilasrinivasan, V Setty J, Shyamachalam, Mendiretta P	omparative Evaluation of the Sedative Effects of Nitrous Oxide-oxygen Inhalation and Oral Midazolam-Ketamine Combination in Children	Int J Clin Pediatr Dent. 2018 Oct 1;11(5):399–405	different comparator
2023	X. Li, Y. Liu, C. Li and J. Wang	Sedative and adverse effect comparison between oral midazolam and nitrous oxide inhalation in tooth extraction: a meta-analysis	Li X, Liu Y, Li C, Wang J. Sedative and adverse effect comparison between oral midazolam and nitrous oxide inhalation in tooth extraction: a meta-analysis. BMC Oral Health. 2023;23(1):307. Published 2023 May 20. doi:10.1186/s12903-023-02965-5	review
2023	V. R. A. Seshadri and M. Ramakrishnan	Managing Anxiety In Children: The Role Of Oral Sedation In Pediatric Dentistry	V.Ranjith Akshay Seshadri, & Mahesh Ramakrishnan. (2023). Managing Anxiety In Children: The Role Of Oral Sedation In Pediatric Dentistry. Journal of Population Therapeutics and Clinical Pharmacology, 30(10), 502-514. https://doi.org/10.47750/jptcp.2023.30.10.054	review
2023	P. S. Thomas, B. H. Dave, D. J. Shah and L. K. John	Comparative Assessment of Anxiety during Inferior Alveolar Nerve Block under Nitrous Oxide + Oxygen and Oxygen Inhalation Sedation in Children Aged 3-12 Years: A Randomized Clinical Trial	Thomas PS, Dave BH, Shah DJ, John LK. Comparative Assessment of Anxiety during Inferior Alveolar Nerve Block under Nitrous Oxide + Oxygen and Oxygen Inhalation Sedation in Children Aged 3-12 Years: A Randomized Clinical Trial. Int J Clin Pediatr Dent. 2023;16(1):30-36. doi:10.5005/jp-journals-10005-2495	N2O alone
2024	C. M. Cobo Vázquez and M. C. Gasco	Dental treatments under sedation-analgesia in patients who are unable to collaborate: a prospective observational study	Cobo Vázquez CM, Gasco MC. Dental treatments under sedation-analgesia in patients who are unable to collaborate: a prospective observational study. J Dent Anesth Pain Med. 2024;24(3):173-185. doi:10.17245/jdapm.2024.24.3.173	different comparator
2024	M. N. Devi and G. Jeevanandan	Effectiveness of Nitrous Oxide Inhalation Sedation Utilising Two Distinctive Gas Dissemination Systems in Paediatric Patients Undergoing Pulp Therapy: A Non-randomised, Split-mouth, Crossover Clinical Trial	Journal of Clinical and Diagnostic Research. 2024 Sep, Vol-18(9): ZC25-ZC29	different comparator
2024	O. Felemban, O. Sijini, R. Baamer, Z. Bukhari, K. Baghlaf, A. Sait and M. Almalik	Barriers to Using Advanced and Pharmacological Behavior Management Techniques: A Survey of Pediatric Dentists in Jeddah, Saudi Arabia	Felemban O, Sijini O, Baamer R, et al. Barriers to Using Advanced and Pharmacological Behavior Management Techniques: A Survey of Pediatric Dentists in Jeddah, Saudi Arabia. J Int Soc Prev Community Dent. 2024;14(1):35-42. Published 2024 Feb 27. doi:10.4103/jispcd.jispcd_134_23	different comparator
2024	P. Janiani and D. Gurunathan	Comparison of Efficacy and Safety of Midazolam versus Nitrous Oxide as Sedative Agents during Paediatric Dental Treatment: A Systematic Review	Pesquisa Brasileira em Odontopediatria e Clínica Integrada 2024; 24:e230043	review
2024	B. W. Kinard, A. S. Zale and K. L. Reed	Efficacy of Midazolam/Meperidine vs Midazolam/Hydromorphone for Enteral Moderate Sedation in the Pediatric Dental Patient	Kinard BW, Zale AS, Reed KL. Efficacy of Midazolam/Meperidine vs Midazolam/Hydromorphone for Enteral Moderate Sedation in the Pediatric Dental Patient. Anesth Prog. 2024;71(1):15-18. Published 2024 May 3. doi:10.2344/22-00037	different comparator
2024	M. Sarapultseva and A. Sarapultsev	Evaluation of General Anesthesia and Sedation and Follow-Up Compliance in Pediatric Dental Procedures: A Comprehensive Analysis of Long-Term Outcomes and Gender Differences	Sarapultseva M, Sarapultsev A. Evaluation of General Anesthesia and Sedation and Follow-Up Compliance in Pediatric Dental Procedures: A Comprehensive Analysis of Long-Term Outcomes and Gender Differences. Dent J (Basel). 2024;12(9):277. Published 2024 Aug 28. doi:10.3390/dj12090277	different comparator
2024	R. Yang, R. Zhao, F. Chaudry, T. Wang, P. Brunton, Z. Khurshid and J. Ratnayake	Modern sedative agents and techniques used in dentistry for patients with special needs: A review	Yang R, Zhao R, Chaudry F, et al. Modern sedative agents and techniques used in dentistry for patients with special needs: A review. J Taibah Univ Med Sci. 2023;19(1):153-163. Published 2023 Nov 5. doi:10.1016/j.jtumed.2023.10.004	review
